# Supplementary material for: Macrophage-derived IGF-1 protects the neonatal intestine against necrotizing enterocolitis by promoting microvascular development
Source: Commun Biol. 2022 Apr 6;5:320. doi: 10.1038/s42003-022-03252-9 (PMC8987083; doi:10.1038/s42003-022-03252-9)
Supplement: Supplementary file 4 — Supplementary Data 1 [file 42003_2022_3252_MOESM4_ESM.xlsx]

## Sheet: Fig, 1a
Fig.1a	Raw data
		Time point
		E17.5	0	1	2	3	7	14	21
	IGF-1 consentration (ng/ml)	87.96	38.0463	21.256	34.5841	94.6127	178.824	384.551	753.131
		74.29	38.8533	23.703	47.5999	83.1328	194.886	278.551	467.852
		80.13	31.282	12.586	38.163	91.8534	175.492	293.366	424.257
		70.02	33.322	14.8524	46.4045	87.4801	165.757	263.208	385.485
		80.35	25.9157			19.2723	224.692
		89.15	33.8813			28.6293	67.8259
		79.59	29.3518				74.7065
		104.08	29.3258
		80.71	30.9641
			30.9818
			19.5
			21.77
			25.98
			20.79
			31.12
			23.27

## Sheet: Fig.1b
	Fig. 1b Developmental intestinal IGF-1 and IGF-1R expression and band densitometry shown in the table (data framed was used for the band densitometry qautification)
Fig. 1b		Time point	E17.5		0		3		7		14		21
	band densitometry	IGF-1	1.00406	0.995943	0.0874049	0.080772	0.193951	0.258122	0.904825	0.946676	0.300095	0.36295	0.0971862	0.0682196
		IGF-1R	1.00006	0.999939	0.182545	0.156812	0.194158	0.205615	0.755807	0.699943	0.55037	0.781953	0.196165	0.236527

## Sheet: Fig. 2a
	Fig. 2a IGF-1 serum concentration (ng/ml)	Raw data
				DF						NEC							P value	t ratio	Degree of freedom
		Time point	12 hours	89.748	49.998	50.465	81.562	69.7631	39.345	61.088	48.188	46.554	56.127	25.0306	23.3969	28.5314	0.044926	2.262	11
			24 hours	67.346	68.428	47.958	56.3204	53.7433		30.7285	22.616	27.463	21.3341	18.5227			6.1e-05	7.637	8

## Sheet: Fig. 2b-c
Fig. 2b: data framed were shown in the paper
	Fig. 2c	Raw data
				DF						NEC						P value	t	df
		Relative band density	IGF-1	1.34438	0.655616	0.748737	1.25126	0.759127	1.24087	0.10547	0.275213	0.474531	0.428132	0.420152	0.26329	0.00067	t=4.851	10
			IGF-1R	0.548398	1.4516	0.109168	1.89083	0.756976	1.24302	0.155968	0.145145	0.038851	0.033201	0.178777	0.144226	0.007813	t=3.315	10

## Sheet: Fig. 2d
	Fig. 2d IGF-1 expression in epithelial cells, macrophages and endothelial cells of neonatal intesines. Data framed is shown in the paper.
								Possible IGF-1 bound to IGF-1R

## Sheet: Fig. 3
Fig. 3b		Time points
	Days	1	2	3	4
	Sprouts length in pixel	66.1287	54.7083	90.5207	71
		31.9061	53.2353	116.662	45.607
		21.0238	62.9682	150.815	51.3128
		34.7131	33.9797	123.004	34.9857
		57.5673	58.2495	110.639	37.4833
		23	51.6236	95.5249	59.4811
		33.1059	46.8188	98.6154	37.0135
		23.2594	30.3738
		21.1896	47.3369
		21.0238	63.4114
Fig. 3f: % of Ki-67+ cells	Raw data
			Cultured separately						Co-culture						P value	t ratio	Degree of freedom
	Cell subsets	EnC	2.75	2.86	2.81	2.26498	2.87265	3.28237	4.86	3.52	4.38	6.39902	6.53712	6.6292	0.000893	4.661	10
		Mϕ	2.04	1.79	3.9	2.54	0.62	0.87	4.25	1.9	2.58	1.06	1.96	1.25	0.766905	0.3046	10
Fig. 3g: relative cell number	Raw data
			Cultured separately						Co-culture						P value	t ratio	Degree of freedom
	Cell subsets	EnC	1.23705	0.894589	0.868356	0.938813	1.11242	0.948765	1.55452	1.75946	1.51373	1.67582	1.33026	1.61777	4.7e-05	6.815	10
		Mϕ	0.805358	1.1006	1.09404	1.22892	0.951119	0.819966	1.04319	1.38436	0.890651	1.09759	1.33838	1.58933	0.105866	1.777	10
Fig. 3i: relative MFI of IGF-1	Raw data
			Cultured separately						Co-culture						P value	t ratio	Degree of freedom
	Cell subsets	EnC	0.99833	1.03953	0.962138	1.00311	1.0092	0.987696	1.17261	1.05958	1.04677	0.975511	1.58153	1.01637	0.155636	1.536	10
		Mϕ	0.93017	1.04521	1.02462	0.953927	0.879581	1.16649	1.31737	1.15935	1.19964	1.10157	1.90157	1.29843	0.02597	2.612	10

## Sheet: Fig. 4
	Fig. 4b	Raw data							Anova results		Multiple comparsions
			Control	IGF-1	PPP	IGF-1/PPP			F (DFn, DFd)	P value	Tukey's multiple comparisons test	Adjusted P Value	DF
		Relative sprout length	1.43487	2.25206	0.25943	0.297019			F (3, 20) = 35.71	P<0.0001	Control vs. IGF-1	0.0018	20
			0.891087	2.0523	0.358911	0.279456					Control vs. PPP	0.0012	20
			0.88805	1.72331	0.324652	0.327449					Control vs. IGF-1/PPP	0.0011	20
			1.14082	1.77054	0.345446	0.457228					IGF-1 vs. PPP	<0.0001	20
			1.05652	1.51487	0.267472	0.23402					IGF-1 vs. IGF-1/PPP	<0.0001	20
			0.71954	0.886326	0.359571	0.26166					PPP vs. IGF-1/PPP	>0.9999	20

## Sheet: Fig. 5
	Fig. 5b	IGF-1 protein is sepcifically decreased in isolated CX3CR1+ cells from pups with IGF-deficient macrophages (Igf-1DMf) compared to IGF-1-sufficient littermates (Igf-1f/f), but not in other cells.
				Marker
	Fig. 5c	Raw data			P value	t	df
			IGF-1F/F	IGF-1ΔMϕ	<0.0001	t=24.80	4
		Band density	1	0.23603
			1	0.335747
			1	0.286549
	Fig. 5e	Raw data			P value	t	df
e			IGF-1F/F	IGF-1ΔMϕ	<0.0001	t=6.029	88
		Ki-67+ endothelial cell number/field	19	8
			10	9
			8	5
			22	5
			18	9
			9	4
			13	11
			22
				6
				9
			11	8
			18	8
			13	17
			19	18
			25	7
			27
			16	12
			42	12
			15	12
				6
			11	10
			13	9
			10	6
			14	5
			23
			14	9
			24	12
			18	10
				8
			9	9
			11	10
			16
			11	4
			15	10
			22	7
				7
			19	10
			22	7
			31
			25	8
			18	19
				5
			15	16
			33	5
			26
			31
			12
			10
			17
			15
			11
			20
			25
			9
			12
			12
			14
			8
	Fig. 5g	Raw data
			Days	IGF-1F/F									IGF-1ΔMϕ												P value	t ratio	df
		Ki-67+/endothelial cells	D0	40.1	49.1	44.9	59.2	57.8	61.6	60.5	64.4		60.9	49.6	50.1	54.8	51.9	50.5	54.6	46.5	63.2				0.751561	0.3225	15
			D1	10.7	9.98	24.4	23	24	21.6	22.9	23.8		7.81	7.04	7.79	12.1	17.6	21.6	14	16.4	21.7	12.7			0.036897	2.277	16
			D4	37.5	38.8	29.8	32.6	21.1	29	29.5	30.7	32.9	29.9	25.8	28.9	26.8	34	34.6	28.2	34.4	27.2	28.2	25.4	8.16	0.196897	1.337	19
			D20	7.21	8.74	8.61	9.05	4.55	6.96				6.54	6.01	6.45	7.17	3.06	8.99							0.297692	1.099	10
	Fig. 5h	Raw data
			Days	IGF-1F/F									IGF-1ΔMϕ												P value	t ratio	df
		Endothelial cell number	D0	1664.3	1226.28	1230	1006.88	3395.49	1823.57	2140.6	2544.56		856.95	1165.96	1528.66	915.69	1513.68	1106.96	2261.88	1124.55	2529.69				0.218141	1.285	15
			D1	4860.96	3968.76	3999.12	3489.76	2819.42	3588.72	3180.52	3623.55		1607.97	1282.24	1874.01	1710.79	3207.84	3650.4	2473.38	2823.6	3025.65	2042.37			0.001268	3.902	16
			D4	10487	12456.8	12260.6	7953.45	6402.6	10762.7	7947.4	8242.59	8121.52	6205.5	7744	5907.74	6078.48	9000.61	5521.85	9679.2	5735.77	10885	6333.33	7340.39	5106.86	0.017005	2.616	19
			D20	35174.4	23210.1	38080	21231.7	18484.8	37545.9				38514	23003.1	38064	20410	18720.8	17964.1							0.606727	0.5314	10

## Sheet: Fig. 6
	Fig. 6b	Raw data			P value	t	df
			IGF-1F/F	IGF-1ΔMϕ	<0.0001	t=8.207	10
		Relative sprout length	0.992186	0.332182
			1.06255	0.485494
			1.0899	0.436047
			0.800011	0.308027
			1.04331	0.670388
			1.04805	0.439238
	Fig. 6c
	Fig. 6d	Raw data			P value	t	df
			IGF-1F/F	IGF-1ΔMϕ	<0.0001	t=7.074	20
		Relative VEGF band density	1.1763	0.227014
			0.823704	0.404778
			1.27917	0.318617
			0.976942	0.225211
			0.743888	0.021382
			1.18393	0.523689
			0.816073	0.770108
			1.35431	0.103229
			1.08369	0.366819
			0.561999	0.202626
				0.367957
				0.173341
			Survival curve
		Fig. 6e	IGF-1F/F		IGF-1ΔMϕ				Gehan-Breslow-Wilcoxon test
			Hours	Live (0) /dead (1)	Hours	Live (0)/dead (1)			Chi square	4.232
			59	1	56	1			df	1
			60	0	45.5	1			P value	* 0.0397
			39	1	57.5	1
			9	1	25.5	1
			22	1	29	1
			29	1	35.5	1
			57.5	1	22	1
			60	0	44.5	1
			10	1	29	1
			22.5	1	43.5	1
			49	1	45.5	1
			39	1	60	0
			54.5	1	60	0
			33.5	1	60	0
			60	0	60	0
			60	0	45	1
			60	0	34	1
			60	0	42.5	1
			60	0	19.5	1
			60	0	56.5	1
			60	0	11.5	1
			24	1	56.5	1
			43	1	10	1
			9	1	60	0
			34	1	45.5	1
			47	1	52.5	1
			34	1	19.5	1
			46.5	1	12	1
			51	1	10	1
			60	0	14	1
			21	1	7	1
			55.5	1	18	1
			60	0	7.5	1
			22	1	6	1
			58.5	1	5.5	1
			59	1	27	1
			31	1	34	1
			52	1
			32.5	1
			56.5	1
			44.5	1
			34	1
			33.5	1
			35.5	1
			32.5	1
			32	1
			35	1
			31.5	1
		Fig. 6f	Raw data						Test	Chi-square
				IGF-1F/F	IGF-1ΔMϕ				Chi-square, df	6.868, 1
			Disease score	2	1				z	2.621
				1	4				P value	0.0088
				1	3				P value summary	**
				0.5	3				One- or two-sided	Two-sided
				0.5	0.5				Statistically significant (P < 0.05)?	Yes
				1	2
				2	0.5
				2	1
				1	1
				0.5	0.5
				0.5	3
				1	0.5
				2	0.5
				0.5	3
				3	0.5
				2	3
				0.5	4
				1	3
				0	0.5
				0.5	4
				0.5	3
				0.5	0.5
				3	0.5
				0.5	1
				2	3
				0.5	2
				0.5	3
				1	0
				0.5	2
				1	2
				2.5	2
				0.5	2
				0.5	2
				2.5	2
				0.5	0.5
				3
				2
				0.5
				0
				3
				1.5
				1
				0
				1.5
				0
				0

## Sheet: Fig. 7
	Fig. 7b	Raw data									Anova results				Multiple comparsions
			DF	DF/PPP	NEC						F (DFn, DFd)	P value			Tukey's multiple comparisons test	Adjusted P Value	DF
		Ki-67+ cell/CD31+CD45-	33.2	15.1	14.9						F (2, 19) = 11.26	P=0.0006			DF vs. DF/PPP	*** 0.0005	19
			25.6	18.2	16.5										DF vs. NEC	** 0.0085	19
			39.5	12.9	20.6										DF/PPP vs. NEC	0.517	19
			33.2	22.8	10
			21.1	23.6	23.8
			25	11.1	21.2
			27	11.8	25.7
				9.88
	Fig. 7c
	Fig. 7d
			DF control						NEC									NEC/IGF-1
		VEGF164 band density	0.89199	1.10801	0.936665	1.06333	1.07594	0.924056	0.45396	0.291768	0.660393	0.54004	0.490827	0.427603	0.401901	0.693217	0.752941	0.982274	1.09219	1.43959	1.31169	0.730304	0.754801	0.610564	1.36111	0.644947
		VEGFR2 band density	1.11585	0.884147	1.01417	0.98583	0.947686	1.05231	0.013608	0.428686	0.983963	0.603358	0.462835	0.749009	0.561499	0.273415	0.223593	1.07251	1.954	1.10857	2.0856	1.0405	0.961342	0.843154	0.469057	0.652424
										VEGF164	Anova results				Multiple comparsions
											F (DFn, DFd)	P value			Tukey's multiple comparisons test	Adjusted P Value	DF
											F (2, 21) = 12.32	P=0.0003			DF control vs. NEC	** 0.0018	21
															DF control vs. NEC/IGF-1	0.9975	21
															NEC vs. NEC/IGF-1	*** 0.0007	21
										VEGFR2	Anova results				Multiple comparsions
											F (DFn, DFd)	P value			Tukey's multiple comparisons test	Adjusted P Value	DF
											F (2, 21) = 7.127	P=0.0043			DF control vs. NEC	* 0.0439	21
															DF control vs. NEC/IGF-1	0.793	21
															NEC vs. NEC/IGF-1	** 0.0044	21
	Fig. 7f	Raw data									Anova results				Multiple comparsions
			DF	NEC	NEC/IGF-1						F (DFn, DFd)	P value			Tukey's multiple comparisons test	Adjusted P Value	DF
		Ki-67+ EnC/field	27	7	16						F (2, 27) = 17.19	P<0.0001			DF control vs. NEC	**** <0.0001	27
			18	11	26										DF control vs. NEC/IGF-1	0.8692	27
			20	6	17										NEC vs. NEC/IGF-1	*** 0.0002	27
			14	5	19
			15	9	20
			20	9	15
			20	12	13
			14	11	12
			15	9	15
			13
			16
			22
	Fig. 7h	Raw data									Anova results				Multiple comparsions
		Vessel area percentage	DF	NEC	NEC/IGF-1						F (DFn, DFd)	P value			Tukey's multiple comparisons test	Adjusted P Value	DF
			39.419	16.4122	47.4576						F (2, 10) = 14.30	P=0.0012			DF control vs. NEC	** 0.003	10
			44.3025	20.6107	44.2748										DF control vs. NEC/IGF-1	0.8187	10
			42.5284	28.626	53.0534										NEC vs. NEC/IGF-1	** 0.0018	10
			33.2454	20.229	31.8966
			47.8061
						Survival curve
					Fig. 7i	NEC		NEC/IGF-1							Gehan-Breslow-Wilcoxon test
						Hours	Live (0) /dead (1)	Hours	Live (0)/dead (1)						Chi square	4.616
						10	1	60	0						df	1
						10	1	50	1						P value	* 0.0317
						50	1	43	1
						46	1	72	0
						20.5	1	60	0
						72	0	46.5	1
						34	1	34	1
						54	1	43	1
						10	1	60	0
						37	1	49	1
						60	0	37	1
						29	1	60	0
						60	0	60	0
						60	0	60	0
						60	0	60	0
						60	0	60	0
						17	1	60	0
						43	1	56	1
						20	1	17	1
						41.5	1	40	1
						22	1	42	1
						23	1	60	0
						47	1	60	0
						60	0	41.5	1
						50	1	55	1
						41	1	55	1
						41	1	42	1
						43	1	60	0
								32	1
								39	1
						Fig. 7j	Raw data
								NEC	NEC/IGF-1						Test	Chi-square
							Disease score	3	1						Chi-square, df	4.517, 1
								2	1						z	2.125
								1	2						P value	0.0336
								2.5	2						P value summary	*
								2	2						One- or two-sided	Two-sided
								3	1						Statistically significant (P < 0.05)?	Yes
								1	3
								4	1
								2	1
								3	4
								4	3
								4	1.5
								4	4
								0.5	3
								3	0.5
								2	1
								2.5	3
								2.5	0.5
								1	1.5
								3	0.5
								0.5	2.5
								0.5	3
								2	1
								1.5	0.5
								2	0.5
								0.5	1.5
								3	2
								1	0.5
									0

[truncated: 3 more sheets: Fig. 8, Suppl fig.4, Suppl fig 1]
